# Supplementary material for: Ras-Induced Changes in H3K27me3 Occur after Those in Transcriptional Activity
Source: PLoS Genet. 2013 Aug 29;9(8):e1003698. doi: 10.1371/journal.pgen.1003698 (PMC3757056; doi:10.1371/journal.pgen.1003698)
Supplement: Table S2 — Primers for RT-qPCR analysis. List of all primer sequences (5′ to 3′) used for RT-qPCR and gene information in this study. (XLSX) [file pgen.1003698.s012.xlsx]

## Sheet: Table S2
Table S2	Primers for RT-qPCR analysis
Primer sequence			Gene information
Name	Forward primer (from 5' to 3')	Reverse primer (from 5' to 3')	NCBI reference sequence	Official full name
Itgb5	GATGCGGTCCTCCAGGCTGC	CACTGGCCATCGTGGGGCTG	NM_001145884.1	integrin beta 5
Adcy7	GGGCTCGCTACGACTTCGCC	GAACCAGCCCCAGCAGGCAG	NM_007406.2	adenylate cyclase 7
Smad6	CTCCCTCATCACTGCTCCGGGT	GGTGCTCCCAGTACGCCACG	NM_008542.3	SMAD family member 6
Plekha4	AGACCCCAACTTGCCGGTGC	TTCCACAGCCGGAGGCCTGA	NM_148927.2	pleckstrin homology domain containing, family A (phosphoinositide binding specific) member 4
Ephx1	GTGGTGGGGCCCAGGGTCAA	GGTGGGGATGCCCGGAACCT	NM_010145.2	epoxide hydrolase 1, microsomal
Bpifc	GCTCTTGGTACCACGCTGTCCAC	GGCCCTGTGGCCATCATCTGC	NM_177772.4	BPI fold containing family C
Sorcs2	CGGTGGTGTCATTGCCGCCA	GTGCTCCACGTGTGGCCCTC	NM_030889.2	sortilin-related VPS10 domain containing receptor 2
Fas	GATGCACACTCTGCGATGAAG	CAGTGTTCACAGCCAGGAGAAT	NM_007987.2	Fas (TNF receptor superfamily member 6)
Acta2	GCCAGTCGCTGTCAGGAACCC	AGCCGGCCTTACAGAGCCCA	NM_007392.2	actin, alpha 2, smooth muscle, aorta
Stambpl1	TTCTCATGCCCCTTGTAAGC	AAACATGCCTCCACCACTTC	NM_029682.4	STAM binding protein like 1
Suz12	AGCAAGAATCTCATAGCTTGTCTGCAC	TCACAAGCAGGACTTCCAGGGT	NM_199196.2	suppressor of zeste 12 homolog (Drosophila)
Arbp	GGACCCGAGAAGACCTCCTT	GCACATCACTCAGAATTTCAATGG	NM_007475.5	ribosomal protein, large, P0
Bmi1	TTTCATTGTCTTTTCCGCCCG	GTACCCTCCACACAGGACAC	NM_007552.4	Bmi1 polycomb ring finger oncogene
Jmjd3	TCAGGGGCCTGGCTGGTTCA	GTTCACCGCTCGCCTCCACC	NM_001017426.1	KDM1 lysine (K)-specific demethylase 6B
uCol1a1	AGCGCTAAGAGGCATCAAAC	TGAGCATTTCCTTCCTCTCC	novel
uMink1	TCCAGGGGTCTTGATGAAAG	AGCTGGTTCTCCTTTGCTTG	novel
uIl33-a	AAAGGTCCCTGGGGTAAATG	AAGTCACATGGTTCCCAAGC	novel
uIl33-b	AGTCATTCCAAGGCACCATC	AGCATGGGTGGTTTTCTGTC	novel
