# Supplementary material for: Ras-Induced Changes in H3K27me3 Occur after Those in Transcriptional Activity
Source: PLoS Genet. 2013 Aug 29;9(8):e1003698. doi: 10.1371/journal.pgen.1003698 (PMC3757056; doi:10.1371/journal.pgen.1003698)
Supplement: Table S3 — Primers for ChIP-qPCR analysis. List of all primer sequences used for ChIP-qPCR. We represent primer sequences (5′ to 3′) and primer position in mouse reference genome (NCBI37/mm9). (XLSX) [file pgen.1003698.s013.xlsx]

## Sheet: Table S3
Table S3	Primers for ChIP-qPCR analysis
Primer sequence			NCBI37/mm9 genome position
Name	Forward primer (from 5' to 3')	Reverse primer (from 5' to 3')	Chromosome	Position		Relative positions of Forward primer 5' end from TSS (bp)
Itgb5-a	AAGTTGGCTTTGGACCAGTG	GCGGCTATTTCTTCTTGACG	chr16	33806167	33806291	-23584 (from Itgb5)
Itgb5-b	TCCGAACTTTCCTCTTCCTG	CGGGCTTGAAAGTGAATAGC	chr16	33830857	33830927	1106 (from Itgb5)
Itgb5-c	TTGAGGGACCACTTTCCTTG	TGGGAGAAATGACTGGCTTC	chr16	33891524	33891662	61773 (from Itgb5)
Itgb5-d	CATTTATCTGGCCGTTCACC	CTGGCATTCATAGCGATTCC	chr16	33894208	33894281	64457 (from Itgb5)
Itgb5-e	TCCCTGGAACAAAAGTGAGG	ACTTTGGGACCTGAGCAATG	chr16	33937628	33937720	107877 (from Itgb5)
Itgb5-f	TGTATGAGAAAGCGGCACTG	ACAGCACGGGGTTTTAACTG	chr16	33974338	33974447	144587 (from Itgb5)
Adcy7-g	TTACATCCCAGGGAAGATGC	TCTTTGGCCACATAGGAACC	chr8	90774539	90774681	-21763 (from Adcy7)
Adcy7-h	TGCAGGGACACTTGTAATGC	TCCCACTGAAAATGGAGGTC	chr8	90802221	90802334	5919 (from Adcy7)
Adcy7-i	TGGGGACAAGGATATTCAGC	AACATGGGCTATGGGAACTG	chr8	90828718	90828861	32416 (from Adcy7)
Adcy7-j	TGCTGATGTGGGACTCTTTG	GAATGTGCCAACTGCATGTC	chr8	90832697	90832809	36395 (from Adcy7)
Adcy7-k	TGATTCCTGGGTTAGGATGC	ACCCACAATGCAGCTAAAGG	chr8	90841963	90842046	45661 (from Adcy7)
Adcy7-l	TTCCCAACTCCCTCAAACAG	AGATTGGGGATGACAACTGG	chr8	90867448	90867568	71146 (from Adcy7)
Smad6-ChIP	TAAGCAGGGCCAACTCAAAG	GAAAAGGAGGGGTGAAAAGC	chr9	63866335	63866411	3531 (from Smad6)
Plekha4-ChIP	GCTGGGTTGAAAGGCTTATG	TGCCTAAACCAAGGGTTGAC	chr7	52787232	52787341	5532 (from Plekha4)
Ephx1-ChIP	ATGAAACTGCCCCAAGTCAC	AACCCTTGAATGGACTGTGC	chr1	182944608	182944687	3018 (from Ephx1)
Bpifc-ChIP	AGTTGGGGAGCATTGTTGAC	TTCCTGCCAGAGCATTTACC	chr10	85431677	85431750	42928 (from Bpifc)
Sorcs2-ChIP	ATCCATTTCTGCCCACTCAC	TTGCTCTTGATGCAGTCCAC	chr5	36711084	36711163	29704 (from Sorcs2)
Fas-ChIP1	GCAAATTCAGCCCTCTATGC	GCCAAGAACTTGGATTGGTC	chr19	34262306	34262395	-102843 (from Fas)
Fas-ChIP2	TTCTCATGCCCCTTGTAAGC	AAACATGCCTCCACCACTTC	chr19	34271068	34271158	-94081 (from Fas)
Fas-ChIP3	ACCACACTGCCCTCAAATTC	ATAATCGCTGCTGGTGATCC	chr19	34314202	34314309	-50947 (from Fas)
Fas-ChIP4	TAAAGGCCCTTCTTGTGCTC	CCACTGGCGTTATCATGTTG	chr19	34318178	34318283	-46971 (from Fas)
Fas-ChIP5	CAGGGCACACTTGAATGTTG	CATTTCCCCAACTGAAGCTC	chr19	34335504	34335598	-29645 (from Fas)
Fas-ChIP6	TCCTGGAGAAATCAGCCAAG	ACCATGGATAAGCTGCCAAG	chr19	34343625	34343715	-21524 (from Fas)
Fas-ChIP7	GCCAGCTTGGTTTTGATCTC	TCTTTGCAGTTGGGTTAGGG	chr19	34352506	34352640	-12643 (from Fas)
Fas-ChIP8	CACAACGGCAGCAAAGTTAC	TCGTGCGAACATTCTAGAGC	chr19	34362760	34362894	-2389 (from Fas)
Fas-ChIP9	GGGGCTTTACGAAGATTGTG	TCAGGTCTTCCCAGAAATCG	chr19	34364988	34365071	-161 (from Fas)
Fas-ChIP10	TGCCAGAGGTAAGGGAAATG	TGCCAAGCAAACAGTCTCTG	chr19	34366737	34366853	1588 (from Fas)
Fas-ChIP11	ACAAACTGTGTGGAGCATGG	CAGCAACTGCCTTTCAGATG	chr19	34377589	34377725	12440 (from Fas)
Fas-ChIP12	TAACCATGGCTGTGTTCTGG	CTTTTTCCTGCAGCCCATAC	chr19	34402813	34402946	37664 (from Fas)
Fas-ChIP13	TTGCTGTCACGTGGAATCTC	TACAGAAAGGAACCCGATGG	chr19	34419076	34419213	53927 (from Fas)
Fas-ChIP14	AGAACCCACTTGTCCCATTG	CACCCACATTTGTGACTTGC	chr19	34457129	34457278	91980 (from Fas)
uCol1a1	AGCGCTAAGAGGCATCAAAC	TGAGCATTTCCTTCCTCTCC	chr11	94794217	94794319	unknown
uMink1	TCCAGGGGTCTTGATGAAAG	AGCTGGTTCTCCTTTGCTTG	chr11	70373610	70373688	unknown
uIl33-a	AAAGGTCCCTGGGGTAAATG	AAGTCACATGGTTCCCAAGC	chr19	29937479	29937559	unknown
uIl33-b	AGTCATTCCAAGGCACCATC	AGCATGGGTGGTTTTCTGTC	chr19	29978950	29979022	unknown
HoxA10-ChIP	AATGTGGTTCAAGGGTCCTG	TGGAGCTTGCATAGTGGATG	chr6	52186252	52186377	16190 (from Hoxa10)
HoxA3-ChIP	ATTCAACCACCAGGGTTCAC	TGCCCAGACAGAGTTTGATG	chr6	52146876	52146998	-1314 (from Hoxa3)
